# Supplementary material for: N6-Isopentenyladenosine Impairs Mitochondrial Metabolism through Inhibition of EGFR Translocation on Mitochondria in Glioblastoma Cells
Source: Cancers (Basel). 2022 Dec 8;14(24):6044. doi: 10.3390/cancers14246044 (PMC9776489; doi:10.3390/cancers14246044)
Supplement: Supplementary file 1 [file cancers-14-06044-s001.zip]

Archive with 1 entries (1 files):
- cancers-1993511-supplementary.pdf
